# Supplementary material for: Surveillance of Landraces’ Seed Health in South Italy and New Evidence on Crop Diseases
Source: Plants (Basel). 2023 Feb 11;12(4):812. doi: 10.3390/plants12040812 (PMC9959537; doi:10.3390/plants12040812)
Supplement: Supplementary file 1 [file plants-12-00812-s001.zip]

Archive with 1 entries (1 files):
- plants-2166844-supplementary.pdf
